# Supplementary material for: Redox-responsive peptide-based complex coacervates as delivery vehicles with controlled release of proteinous drugs
Source: Commun Chem. 2023 Nov 7;6:243. doi: 10.1038/s42004-023-01044-8 (PMC10630460; doi:10.1038/s42004-023-01044-8)
Supplement: Supplementary file 4 — Supplementary Data 1 [file 42004_2023_1044_MOESM4_ESM.xlsx]

## Sheet: Sheet1
											Sample 1		Sample 2		Sample 3
		340nm					OD	OD-0.151	mg/ml		Top NADPH, mg/ml	Coacervate	Top NADPH, mg/ml	Coacervate	Top NADPH, mg/ml	Coacervate
	mg/ml	OD NADPH standard curve	OD-0.142			Blank	0.151	0	0		0.465768	155.2	0.477584	190.639	0.504692	226.327
	0	0.142	0			Supernatant	0.824	0.673	0.465768		Top NADPH, mM	Coacervate	Top NADPH, mM	Coacervate mM	Top NADPH, mM	Coacervate
	0.05	0.203	0.061			Supernatant	0.841	0.69	0.477584		0.559481	186.426	0.573674	228.995	0.606236	271.865
	0.1	0.28	0.138			Supernatant	0.88	0.729	0.504692		Vt (ul)	Vb (ul)	Vt (ul)	Vb (ul)	Vt (ul)	Vb (ul)
	0.2	0.454	0.312								196.3	3.7	197	3	198.5	2.5
	0.5	0.878	0.736
	1	1.574	1.432
									0.465768
	mg/ml								0.477584			Top phase (mM)	Coacervate Phase (mM)	Kp
	0	0							0.504692		sample1	0.559481	186.426	333.213
	0.05	0.061									sample2	0.573674	228.995	399.173
	0.1	0.138									sample3	0.606236	271.865	448.447
	0.2	0.312
	0.5	0.736
	1	1.432
