# Supplementary material for: Redox-responsive peptide-based complex coacervates as delivery vehicles with controlled release of proteinous drugs
Source: Commun Chem. 2023 Nov 7;6:243. doi: 10.1038/s42004-023-01044-8 (PMC10630460; doi:10.1038/s42004-023-01044-8)
Supplement: Supplementary file 5 — Supplementary Data 2 [file 42004_2023_1044_MOESM5_ESM.xlsx]

## Sheet: Sheet1
					Time mins	OD		OD-0.052	T%	100-T%
					0	0	1	0	100	0
					0.0416667	1.7373		1.6853	2.06395	97.936
					0.0884333	1.7536		1.7016	1.98793	98.0121
					0.124567	1.7628		1.7108	1.94626	98.0537
					0.160667	1.7657		1.7137	1.9333	98.0667
					0.196983	1.762		1.71	1.94984	98.0502
					0.233133	1.7567		1.7047	1.97379	98.0262
					0.269283	1.7496		1.6976	2.00632	97.9937
					0.30565	1.7427		1.6907	2.03845	97.9616
					0.34185	1.7343		1.6823	2.07826	97.9217
					0.377967	1.7272		1.6752	2.11252	97.8875
					0.41415	1.7199		1.6679	2.14833	97.8517
					0.450433	1.7121		1.6601	2.18726	97.8127
					0.486467	1.7066		1.6546	2.21513	97.7849
					0.522633	1.6978		1.6458	2.26048	97.7395
					0.558833	1.6907		1.6387	2.29774	97.7023
					0.595033	1.6818		1.6298	2.34531	97.6547
					0.631267	1.675		1.623	2.38232	97.6177
					0.667483	1.6668		1.6148	2.42773	97.5723
					0.703567	1.6615		1.6095	2.45754	97.5425
					0.739633	1.6529		1.6009	2.50669	97.4933
					0.775967	1.6441		1.5921	2.558	97.442
					0.812017	1.6387		1.5867	2.59	97.41
					0.848033	1.6296	2	1.5776	2.64484	97.3552
					0.884267	1.2956		1.2436	5.7069	94.2931
					0.920433	1.2779		1.2259	5.94429	94.0557
					0.95665	1.2548		1.2028	6.26902	93.731
					0.99305	1.233		1.181	6.59174	93.4083
					1.02915	1.2126		1.1606	6.90876	93.0912
					1.06667	1.1943		1.1423	7.2061	92.7939
					1.11397	1.179		1.127	7.46449	92.5355
					1.15008	1.1642		1.1122	7.72325	92.2768
					1.18612	1.1458		1.0938	8.05749	91.9425
					1.22235	1.1359		1.0839	8.24328	91.7567
					1.25862	1.1087		1.0567	8.77607	91.2239
					1.29478	1.096		1.044	9.03649	90.9635
					1.33112	1.0772		1.0252	9.43626	90.5637
					1.36722	1.0611		1.0091	9.79264	90.2074
					1.40328	1.0482		0.9962	10.0879	89.9121
					1.43933	1.023		0.971	10.6905	89.3095
					1.47543	1.0095		0.9575	11.0281	88.9719
					1.51158	0.9969		0.9449	11.3527	88.6473
					1.54792	0.9741		0.9221	11.9647	88.0353
					1.58405	0.9614		0.9094	12.3197	87.6803
					1.62013	0.9454		0.8934	12.782	87.218
					1.65617	0.9308		0.8788	13.219	86.781
					1.69233	0.9069		0.8549	13.9669	86.0331
					1.72868	0.899		0.847	14.2233	85.7767
					1.76482	0.8792		0.8272	14.8868	85.1132
					1.80087	0.8616		0.8096	15.5024	84.4976
					1.83697	0.8359		0.7839	16.4475	83.5525
					1.87302	0.8166		0.7646	17.1949	82.8051
					1.90918	0.8016		0.7496	17.7992	82.2008
					1.94522	0.7866		0.7346	18.4247	81.5753
					1.98125	0.7656		0.7136	19.3375	80.6625
					2.01727	0.7486		0.6966	20.1094	79.8906
					2.05338	0.7362		0.6842	20.6919	79.3081
					2.08958	0.7266		0.6746	21.1544	78.8456
					2.12575	0.7031		0.6511	22.3306	77.6694
					2.16183	0.6984		0.6464	22.5736	77.4264
					2.19793	0.6848		0.6328	23.2916	76.7084
					2.23408	0.663		0.611	24.4906	75.5094
					2.27008	0.6427		0.5907	25.6626	74.3374
					2.30637	0.6175		0.5655	27.1957	72.8043
					2.34247	0.599		0.547	28.3792	71.6208
					2.37887	0.5796		0.5276	29.6756	70.3244
					2.41512	0.569		0.517	30.4089	69.5911
					2.45117	0.55		0.498	31.7687	68.2313
					2.48728	0.5326		0.4806	33.0674	66.9326
					2.52333	0.5172		0.4652	34.261	65.739
					2.5594	0.5062		0.4542	35.1399	64.8601
					2.59577	0.4923		0.4403	36.2827	63.7173
					2.6318	0.478		0.426	37.4973	62.5027
					2.66797	0.4676		0.4156	38.4061	61.5939
					2.70408	0.4447		0.3927	40.4855	59.5145
					2.74018	0.4326		0.3806	41.6294	58.3706
					2.7763	0.4201		0.3681	42.845	57.155
					2.8124	0.4001		0.3481	44.8642	55.1358
					2.84863	0.3852		0.3332	46.4301	53.5699
					2.88478	0.3683		0.3163	48.2725	51.7275
					2.92107	0.3527		0.3007	50.038	49.962
					2.95733	0.3379		0.2859	51.7726	48.2274
					2.9936	0.3182		0.2662	54.1751	45.8249
					3.02983	0.3054		0.2534	55.7956	44.2044
					3.06608	0.2901		0.2381	57.7963	42.2037
					3.10235	0.2769		0.2249	59.5799	40.4201
					3.13847	0.2612		0.2092	61.7732	38.2268
					3.17453	0.2458		0.1938	64.003	35.997
					3.21083	0.2337		0.1817	65.8112	34.1888
					3.24698	0.2192		0.1672	68.0456	31.9544
					3.28312	0.2107		0.1587	69.3905	30.6095
					3.3194	0.198		0.146	71.4496	28.5504
					3.35572	0.1866		0.1346	73.35	26.65
					3.39177	0.1775		0.1255	74.9031	25.0969
					3.42803	0.1686		0.1166	76.454	23.546
					3.46418	0.1583		0.1063	78.2889	21.7111
					3.5003	0.1497		0.0977	79.8546	20.1454
					3.53652	0.1406		0.0886	81.5455	18.4545
					3.57263	0.1306		0.0786	83.4449	16.5551
					3.60883	0.1221		0.0701	85.0942	14.9058
					3.64523	0.1144		0.0624	86.6164	13.3836
					3.68135	0.1078		0.0558	87.9427	12.0573
					3.71767	0.1016		0.0496	89.2072	10.7928
					3.75383	0.0957		0.0437	90.4274	9.57261
					3.78993	0.0907		0.0387	91.4745	8.52551
					3.82618	0.0869		0.0349	92.2784	7.72161
					3.8624	0.0843		0.0323	92.8325	7.16751
					3.89867	0.0805		0.0285	93.6483	6.35168
					3.9348	0.0774		0.0254	94.3192	5.68082
					3.97093	0.0746		0.0226	94.9292	5.07076
					4.00727	0.0718		0.0198	95.5432	4.45675
					4.04353	0.069		0.017	96.1612	3.83877
					4.07982	0.0666		0.0146	96.6941	3.30589
					4.11608	0.0645		0.0125	97.1628	2.8372
					4.15237	0.0628		0.0108	97.5439	2.45613
					4.18867	0.0618		0.0098	97.7687	2.23126
					4.22482	0.0603		0.0083	98.107	1.893
					4.26112	0.0592		0.0072	98.3558	1.64419
					4.29733	0.058		0.006	98.6279	1.37205
					4.33348	0.0572		0.0052	98.8098	1.1902
					4.36957	0.0566		0.0046	98.9464	1.0536
					4.4057	0.0558		0.0038	99.1288	0.871166
					4.4418	0.0549		0.0029	99.3345	0.665525
					4.4779	0.0547		0.0027	99.3802	0.619769
					4.51415	0.0543		0.0023	99.4718	0.528195
					4.55042	0.0537		0.0017	99.6093	0.390674
					4.58673	0.0534		0.0014	99.6782	0.321843
					4.6229	0.0528		0.0008	99.816	0.184037
					4.65927	0.0528		0.0008	99.816	0.184037
					4.69563	0.0524		0.0004	99.9079	0.092061
					4.73212	0.0526		0.0006	99.8619	0.13806
					4.76833	0.0522		0.0002	99.954	0.0460411
					4.80463	0.0519		-0.0001	100.023	-0.0230285
					4.8409	0.0517		-0.0003	100.069	-0.0691014
					4.8773	0.0514	3	-0.0006	100.138	-0.138251
					4.91357	1.0309		0.9789	10.4978	89.5022
					4.94988	1.0787		1.0267	9.40373	90.5963
					4.98613	1.1067		1.0547	8.81658	91.1834
					5.02243	1.1255		1.0735	8.44306	91.5569
					5.05875	1.1357		1.0837	8.24708	91.7529
					5.09542	1.1425		1.0905	8.11895	91.881
					5.1319	1.1456		1.0936	8.06121	91.9388
					5.16818	1.1471		1.0951	8.03341	91.9666
					5.20438	1.1461		1.0941	8.05193	91.9481
					5.24083	1.1443		1.0923	8.08537	91.9146
					5.27707	1.1422		1.0902	8.12456	91.8754
					5.3134	1.1384		1.0864	8.19596	91.804
					5.34967	1.1362		1.0842	8.23759	91.7624
					5.38598	1.131		1.079	8.33681	91.6632
					5.42223	1.1291		1.0771	8.37336	91.6266
					5.45853	1.1245		1.0725	8.46253	91.5375
					5.49492	1.1206		1.0686	8.53886	91.4611
					5.53127	1.1162		1.0642	8.62581	91.3742
					5.56767	1.1128		1.0608	8.69361	91.3064
					5.60387	1.1063		1.0543	8.8247	91.1753
					5.64	1.1009		1.0489	8.93511	91.0649
					5.67607	1.0976		1.0456	9.00326	90.9967
					5.7122	1.0929		1.0409	9.10123	90.8988
					5.74853	1.0891		1.0371	9.18121	90.8188
					5.78468	1.0847	4	1.0327	9.2747	90.7253
					5.8209	0.2856		0.2336	58.3983	41.6017
					5.85703	0.2288		0.1768	66.558	33.442
					5.89313	0.1976		0.1456	71.5155	28.4845
					5.9293	0.1739		0.1219	75.5266	24.4734
					5.96563	0.1607		0.1087	77.8574	22.1426
					6.00188	0.1584		0.1064	78.2708	21.7292
					6.03798	0.1511		0.0991	79.5976	20.4024
					6.0741	0.1341		0.0821	82.7752	17.2248
					6.1103	0.126		0.074	84.3335	15.6665
					6.15	0.1153		0.0633	86.4371	13.5629
					6.19685	0.1064		0.0544	88.2267	11.7733
					6.23313	0.1007		0.0487	89.3923	10.6077
					6.2693	0.0943		0.0423	90.7194	9.28064
					6.30542	0.0885		0.0365	91.939	8.06095
					6.34152	0.0837		0.0317	92.9608	7.03917
					6.37783	0.0797		0.0277	93.821	6.17901
					6.41397	0.0757		0.0237	94.6891	5.3109
					6.45023	0.0725		0.0205	95.3894	4.61063
					6.48652	0.0697		0.0177	96.0064	3.99364
					6.52265	0.0673		0.0153	96.5384	3.46162
					6.55908	0.0652		0.0132	97.0063	2.99369
					6.59548	0.0633		0.0113	97.4316	2.56836
					6.63167	0.0622		0.0102	97.6787	2.32127
					6.6679	0.0607		0.0087	98.0167	1.98332
					6.7042	0.0597		0.0077	98.2426	1.75737
					6.74033	0.0585		0.0065	98.5145	1.48554
					6.77665	0.0577		0.0057	98.6961	1.3039
					6.81298	0.0569		0.0049	98.8781	1.12193
					6.8493	0.0566		0.0046	98.9464	1.0536
					6.88562	0.0559		0.0039	99.106	0.893988
					6.92185	0.0553		0.0033	99.243	0.756973
					6.95808	0.055		0.003	99.3116	0.688395
					6.99437	0.0548		0.0028	99.3574	0.64265
					7.03058	0.0545		0.0025	99.426	0.573993
					7.06677	0.0545		0.0025	99.426	0.573993
					7.1031	0.0542		0.0022	99.4947	0.505288
					7.13932	0.0536		0.0016	99.6323	0.367736
					7.17563	0.0536		0.0016	99.6323	0.367736
					7.21193	0.0532		0.0012	99.7241	0.275929
					7.24828	0.0532		0.0012	99.7241	0.275929
					7.28453	0.0533		0.0013	99.7011	0.298888
					7.32088	0.0529		0.0009	99.793	0.207018
					7.35712	0.0531		0.0011	99.747	0.252964
					7.39315	0.0533		0.0013	99.7011	0.298888
					7.42932	0.0527		0.0007	99.8389	0.161051
					7.46547	0.0528		0.0008	99.816	0.184037
					7.50173	0.0525		0.0005	99.8849	0.115063
