# Supplementary material for: Redox-responsive peptide-based complex coacervates as delivery vehicles with controlled release of proteinous drugs
Source: Commun Chem. 2023 Nov 7;6:243. doi: 10.1038/s42004-023-01044-8 (PMC10630460; doi:10.1038/s42004-023-01044-8)
Supplement: Supplementary file 6 — Supplementary Data 3 [file 42004_2023_1044_MOESM6_ESM.xlsx]

## Sheet: Sheet1
			Time S	OD	Time S continuous	OD	Time min	OD-0.051	T%	100-T%			Time min	100-T%
	add H2O2	step 1	0	0.0513	0	0.0513	0	0.0003	99.9309	0.0690537			0	0.0690537
			2.698	0.0508	2.698	0.0508	0.0449667	-0.0002	100.046	-0.0460623			0.0449667	-0.0460623
			4.536	0.0507	4.536	0.0507	0.0756	-0.0003	100.069	-0.0691014			0.0756	-0.0691014
			6.38	0.0514	6.38	0.0514	0.106333	0.0004	99.9079	0.092061			0.106333	0.092061
			8.222	0.051	8.222	0.051	0.137033	0	100	0			0.137033	0
			10.067	0.051	10.067	0.051	0.167783	0	100	0			0.167783	0
			11.914	0.0512	11.914	0.0512	0.198567	0.0002	99.954	0.0460411			0.198567	0.0460411
			13.754	0.0509	13.754	0.0509	0.229233	-0.0001	100.023	-0.0230285			0.229233	-0.0230285
			15.599	0.0507	15.599	0.0507	0.259983	-0.0003	100.069	-0.0691014			0.259983	-0.0691014
			17.44	0.0518	17.44	0.0518	0.290667	0.0008	99.816	0.184037			0.290667	0.184037
			19.315	0.0521	19.315	0.0521	0.321917	0.0011	99.747	0.252964			0.321917	0.252964
			21.161	0.0574	21.161	0.0574	0.352683	0.0064	98.5372	1.46285			0.352683	1.46285
			23.006	0.0544	23.006	0.0544	0.383433	0.0034	99.2202	0.779822			0.383433	0.779822
			24.879	0.0546	24.879	0.0546	0.41465	0.0036	99.1745	0.825504			0.41465	0.825504
			26.758	0.0565	26.758	0.0565	0.445967	0.0055	98.7416	1.25844			0.445967	1.25844
			28.604	0.0625	28.604	0.0625	0.476733	0.0115	97.3868	2.61322			0.476733	2.61322
			30.448	0.0751	30.448	0.0751	0.507467	0.0241	94.6019	5.39807			0.507467	5.39807
			32.297	0.0967	32.297	0.0967	0.538283	0.0457	90.0119	9.98809			0.538283	9.98809
			34.14	0.1193	34.14	0.1193	0.569	0.0683	85.4476	14.5524			0.569	14.5524
			35.982	0.1443	35.982	0.1443	0.5997	0.0933	80.6678	19.3322			0.5997	19.3322
			37.83	0.1713	37.83	0.1713	0.6305	0.1203	75.8054	24.1946			0.6305	24.1946
			39.672	0.198	39.672	0.198	0.6612	0.147	71.2853	28.7147			0.6612	28.7147
			41.512	0.225	41.512	0.225	0.691867	0.174	66.9885	33.0115			0.691867	33.0115
			43.352	0.2519	43.352	0.2519	0.722533	0.2009	62.9651	37.0349			0.722533	37.0349
			45.228	0.2821	45.228	0.2821	0.7538	0.2311	58.7354	41.2646			0.7538	41.2646
			47.081	0.3141	47.081	0.3141	0.784683	0.2631	54.5632	45.4368			0.784683	45.4368
			48.925	0.3394	48.925	0.3394	0.815417	0.2884	51.4754	48.5246			0.815417	48.5246
			50.775	0.368	50.775	0.368	0.84625	0.317	48.1948	51.8052			0.84625	51.8052
			52.668	0.3967	52.668	0.3967	0.8778	0.3457	45.1128	54.8872			0.8778	54.8872
			54.514	0.4232	54.514	0.4232	0.908567	0.3722	42.4424	57.5576			0.908567	57.5576
			56.357	0.4497	56.357	0.4497	0.939283	0.3987	39.9301	60.0699			0.939283	60.0699
			58.204	0.4738	58.204	0.4738	0.970067	0.4228	37.7746	62.2254			0.970067	62.2254
			60.078	0.4995	60.078	0.4995	1.0013	0.4485	35.6041	64.3959			1.0013	64.3959
			61.93	0.524	61.93	0.524	1.03217	0.473	33.6512	66.3488			1.03217	66.3488
			63.804	0.5463	63.804	0.5463	1.0634	0.4953	31.9669	68.0331			1.0634	68.0331
			65.686	0.5685	65.686	0.5685	1.09477	0.5175	30.3739	69.6261			1.09477	69.6261
			67.54	0.5917	67.54	0.5917	1.12567	0.5407	28.7939	71.2061			1.12567	71.2061
			69.388	0.6093	69.388	0.6093	1.15647	0.5583	27.6503	72.3497			1.15647	72.3497
			71.239	0.6285	71.239	0.6285	1.18732	0.5775	26.4545	73.5455			1.18732	73.5455
			73.084	0.6493	73.084	0.6493	1.21807	0.5983	25.2174	74.7826			1.21807	74.7826
			74.963	0.666	74.963	0.666	1.24938	0.615	24.2661	75.7339			1.24938	75.7339
			76.821	0.6819	76.821	0.6819	1.28035	0.6309	23.3938	76.6062			1.28035	76.6062
			78.678	0.6996	78.678	0.6996	1.3113	0.6486	22.4595	77.5405			1.3113	77.5405
			80.576	0.714	80.576	0.714	1.34293	0.663	21.727	78.273			1.34293	78.273
			82.428	0.7283	82.428	0.7283	1.3738	0.6773	21.0233	78.9767			1.3738	78.9767
			84.287	0.7432	84.287	0.7432	1.40478	0.6922	20.3142	79.6858			1.40478	79.6858
			86.162	0.7569	86.162	0.7569	1.43603	0.7059	19.6834	80.3166			1.43603	80.3166
			88.018	0.768	88.018	0.768	1.46697	0.717	19.1867	80.8133			1.46697	80.8133
			89.894	0.7817	89.894	0.7817	1.49823	0.7307	18.5909	81.4091			1.49823	81.4091
			91.788	0.7969	91.788	0.7969	1.5298	0.7459	17.9515	82.0485			1.5298	82.0485
			93.642	0.8049	93.642	0.8049	1.5607	0.7539	17.6238	82.3762			1.5607	82.3762
			95.496	0.8128	95.496	0.8128	1.5916	0.7618	17.3061	82.6939			1.5916	82.6939
			97.342	0.822	97.342	0.822	1.62237	0.771	16.9434	83.0566			1.62237	83.0566
			99.192	0.8323	99.192	0.8323	1.6532	0.7813	16.5463	83.4537			1.6532	83.4537
			101.077	0.839	101.077	0.839	1.68462	0.788	16.293	83.707			1.68462	83.707
			102.95	0.8468	102.95	0.8468	1.71583	0.7958	16.0029	83.9971			1.71583	83.9971
			104.836	0.8581	104.836	0.8581	1.74727	0.8071	15.5919	84.4081			1.74727	84.4081
			106.682	0.8645	106.682	0.8645	1.77803	0.8135	15.3638	84.6362			1.77803	84.6362
			108.538	0.8715	108.538	0.8715	1.80897	0.8205	15.1182	84.8818			1.80897	84.8818
			110.392	0.8769	110.392	0.8769	1.83987	0.8259	14.9314	85.0686			1.83987	85.0686
			112.261	0.8846	112.261	0.8846	1.87102	0.8336	14.669	85.331			1.87102	85.331
			114.114	0.8911	114.114	0.8911	1.9019	0.8401	14.4511	85.5489			1.9019	85.5489
			115.99	0.8969	115.99	0.8969	1.93317	0.8459	14.2594	85.7406			1.93317	85.7406
			117.87	0.9025	117.87	0.9025	1.9645	0.8515	14.0767	85.9233			1.9645	85.9233
			119.723	0.907	119.723	0.907	1.99538	0.856	13.9316	86.0684			1.99538	86.0684
			121.566	0.9112	121.566	0.9112	2.0261	0.8602	13.7975	86.2025			2.0261	86.2025
			123.408	0.9155	123.408	0.9155	2.0568	0.8645	13.6616	86.3384			2.0568	86.3384
			125.25	0.9183	125.25	0.9183	2.0875	0.8673	13.5738	86.4262			2.0875	86.4262
			127.102	0.9212	127.102	0.9212	2.11837	0.8702	13.4834	86.5166			2.11837	86.5166
			128.974	0.9236	128.974	0.9236	2.14957	0.8726	13.4091	86.5909			2.14957	86.5909
			130.823	0.9273	130.823	0.9273	2.18038	0.8763	13.2954	86.7046			2.18038	86.7046
			132.671	0.9305	132.671	0.9305	2.21118	0.8795	13.1978	86.8022			2.21118	86.8022
			134.515	0.9325	134.515	0.9325	2.24192	0.8815	13.1371	86.8629			2.24192	86.8629
			136.39	0.937	136.39	0.937	2.27317	0.886	13.0017	86.9983			2.27317	86.9983
			138.27	0.9397	138.27	0.9397	2.3045	0.8887	12.9211	87.0789			2.3045	87.0789
			140.114	0.9418	140.114	0.9418	2.33523	0.8908	12.8588	87.1412			2.33523	87.1412
			141.96	0.9434	141.96	0.9434	2.366	0.8924	12.8115	87.1885			2.366	87.1885
			143.803	0.9465	143.803	0.9465	2.39672	0.8955	12.7204	87.2796			2.39672	87.2796
			145.642	0.949	145.642	0.949	2.42737	0.898	12.6474	87.3526			2.42737	87.3526
			147.486	0.9489	147.486	0.9489	2.4581	0.8979	12.6503	87.3497			2.4581	87.3497
			149.328	0.9539	149.328	0.9539	2.4888	0.9029	12.5055	87.4945			2.4888	87.4945
			151.174	0.9544	151.174	0.9544	2.51957	0.9034	12.4911	87.5089			2.51957	87.5089
			153.017	0.9538	153.017	0.9538	2.55028	0.9028	12.5083	87.4917			2.55028	87.4917
			154.864	0.9558	154.864	0.9558	2.58107	0.9048	12.4509	87.5491			2.58107	87.5491
			156.702	0.9579	156.702	0.9579	2.6117	0.9069	12.3908	87.6092			2.6117	87.6092
			158.546	0.9592	158.546	0.9592	2.64243	0.9082	12.3538	87.6462			2.64243	87.6462
			160.392	0.9576	160.392	0.9576	2.6732	0.9066	12.3994	87.6006			2.6732	87.6006
			162.234	0.9588	162.234	0.9588	2.7039	0.9078	12.3652	87.6348			2.7039	87.6348
			164.081	0.9589	164.081	0.9589	2.73468	0.9079	12.3623	87.6377			2.73468	87.6377
			165.926	0.9568	165.926	0.9568	2.76543	0.9058	12.4222	87.5778			2.76543	87.5778
	add GSH	step 2	0	1.0183	168.726	1.0183	2.8121	0.9673	10.782	89.218			2.8121	89.218
			2.669	1.0013	171.395	1.0013	2.85658	0.9503	11.2124	88.7876			2.85658	88.7876
			4.525	0.9861	173.251	0.9861	2.88752	0.9351	11.6118	88.3882			2.88752	88.3882
			6.371	0.9695	175.097	0.9695	2.91828	0.9185	12.0642	87.9358			2.91828	87.9358
			8.216	0.9505	176.942	0.9505	2.94903	0.8995	12.6038	87.3962			2.94903	87.3962
			10.062	0.9363	178.788	0.9363	2.9798	0.8853	13.0227	86.9773			2.9798	86.9773
			11.917	0.9223	180.643	0.9223	3.01072	0.8713	13.4493	86.5507			3.01072	86.5507
			13.764	0.904	182.49	0.904	3.0415	0.853	14.0281	85.9719			3.0415	85.9719
			15.61	0.8857	184.336	0.8857	3.07227	0.8347	14.6319	85.3681			3.07227	85.3681
			17.457	0.8656	186.183	0.8656	3.10305	0.8146	15.325	84.675			3.10305	84.675
			19.31	0.8463	188.036	0.8463	3.13393	0.7953	16.0214	83.9786			3.13393	83.9786
			21.166	0.8275	189.892	0.8275	3.16487	0.7765	16.7302	83.2698			3.16487	83.2698
			23.019	0.8121	191.745	0.8121	3.19575	0.7611	17.334	82.666			3.19575	82.666
			24.862	0.7938	193.588	0.7938	3.22647	0.7428	18.0801	81.9199			3.22647	81.9199
			26.715	0.7765	195.441	0.7765	3.25735	0.7255	18.8148	81.1852			3.25735	81.1852
			28.565	0.7549	197.291	0.7549	3.28818	0.7039	19.7742	80.2258			3.28818	80.2258
			30.411	0.7394	199.137	0.7394	3.31895	0.6884	20.4927	79.5073			3.31895	79.5073
			32.258	0.7239	200.984	0.7239	3.34973	0.6729	21.2373	78.7627			3.34973	78.7627
			34.107	0.7043	202.833	0.7043	3.38055	0.6533	22.2177	77.7823			3.38055	77.7823
			35.957	0.688	204.683	0.688	3.41138	0.637	23.0675	76.9325			3.41138	76.9325
			37.801	0.672	206.527	0.672	3.44212	0.621	23.9332	76.0668			3.44212	76.0668
			39.649	0.6522	208.375	0.6522	3.47292	0.6012	25.0496	74.9504			3.47292	74.9504
			41.497	0.6334	210.223	0.6334	3.50372	0.5824	26.1577	73.8423			3.50372	73.8423
			43.341	0.6168	212.067	0.6168	3.53445	0.5658	27.1769	72.8231			3.53445	72.8231
			45.185	0.6028	213.911	0.6028	3.56518	0.5518	28.0673	71.9327			3.56518	71.9327
			47.029	0.582	215.755	0.582	3.59592	0.531	29.4442	70.5558			3.59592	70.5558
			48.873	0.5656	217.599	0.5656	3.62665	0.5146	30.5774	69.4226			3.62665	69.4226
			50.718	0.5539	219.444	0.5539	3.6574	0.5029	31.4123	68.5877			3.6574	68.5877
			52.561	0.5358	221.287	0.5358	3.68812	0.4848	32.7491	67.2509			3.68812	67.2509
			54.407	0.5219	223.133	0.5219	3.71888	0.4709	33.8143	66.1857			3.71888	66.1857
			56.265	0.5024	224.991	0.5024	3.74985	0.4514	35.3671	64.6329			3.74985	64.6329
			58.125	0.4896	226.851	0.4896	3.78085	0.4386	36.425	63.575			3.78085	63.575
			59.981	0.4716	228.707	0.4716	3.81178	0.4206	37.9665	62.0335			3.81178	62.0335
			61.837	0.4553	230.563	0.4553	3.84272	0.4043	39.4185	60.5815			3.84272	60.5815
			63.693	0.4431	232.419	0.4431	3.87365	0.3921	40.5415	59.4585			3.87365	59.4585
			65.539	0.4307	234.265	0.4307	3.90442	0.3797	41.7157	58.2843			3.90442	58.2843
			67.385	0.4161	236.111	0.4161	3.93518	0.3651	43.142	56.858			3.93518	56.858
			69.23	0.403	237.956	0.403	3.96593	0.352	44.4631	55.5369			3.96593	55.5369
			71.078	0.3893	239.804	0.3893	3.99673	0.3383	45.8881	54.1119			3.99673	54.1119
			72.926	0.3757	241.652	0.3757	4.02753	0.3247	47.3478	52.6522			4.02753	52.6522
			74.781	0.3636	243.507	0.3636	4.05845	0.3126	48.6855	51.3145			4.05845	51.3145
			76.626	0.3511	245.352	0.3511	4.0892	0.3001	50.1072	49.8928			4.0892	49.8928
			78.47	0.3425	247.196	0.3425	4.11993	0.2915	51.1093	48.8907			4.11993	48.8907
			80.316	0.3257	249.042	0.3257	4.1507	0.2747	53.1251	46.8749			4.1507	46.8749
			82.161	0.3151	250.887	0.3151	4.18145	0.2641	54.4377	45.5623			4.18145	45.5623
			84.007	0.3045	252.733	0.3045	4.21222	0.2535	55.7828	44.2172			4.21222	44.2172
			85.859	0.2946	254.585	0.2946	4.24308	0.2436	57.069	42.931			4.24308	42.931
			87.703	0.2859	256.429	0.2859	4.27382	0.2349	58.2237	41.7763			4.27382	41.7763
			89.547	0.2746	258.273	0.2746	4.30455	0.2236	59.7585	40.2415			4.30455	40.2415
			91.391	0.2658	260.117	0.2658	4.33528	0.2148	60.9818	39.0182			4.33528	39.0182
			93.238	0.2571	261.964	0.2571	4.36607	0.2061	62.2157	37.7843			4.36607	37.7843
			95.085	0.2477	263.811	0.2477	4.39685	0.1967	63.577	36.423			4.39685	36.423
			96.937	0.2382	265.663	0.2382	4.42772	0.1872	64.983	35.017			4.42772	35.017
			98.785	0.2303	267.511	0.2303	4.45852	0.1793	66.1759	33.8241			4.45852	33.8241
			100.637	0.2213	269.363	0.2213	4.48938	0.1703	67.5616	32.4384			4.48938	32.4384
			102.483	0.2135	271.209	0.2135	4.52015	0.1625	68.786	31.214			4.52015	31.214
			104.335	0.2057	273.061	0.2057	4.55102	0.1547	70.0326	29.9674			4.55102	29.9674
			106.189	0.1984	274.915	0.1984	4.58192	0.1474	71.2197	28.7803			4.58192	28.7803
			108.041	0.1904	276.767	0.1904	4.61278	0.1394	72.5437	27.4563			4.61278	27.4563
			109.895	0.1902	278.621	0.1902	4.64368	0.1392	72.5772	27.4228			4.64368	27.4228
			111.773	0.1782	280.499	0.1782	4.67498	0.1272	74.6105	25.3895			4.67498	25.3895
			113.644	0.1714	282.37	0.1714	4.70617	0.1204	75.7879	24.2121			4.70617	24.2121
			115.534	0.1645	284.26	0.1645	4.73767	0.1135	77.0016	22.9984			4.73767	22.9984
			117.388	0.1591	286.114	0.1591	4.76857	0.1081	77.9651	22.0349			4.76857	22.0349
			119.246	0.1523	287.972	0.1523	4.79953	0.1013	79.1954	20.8046			4.79953	20.8046
			121.1	0.1487	289.826	0.1487	4.83043	0.0977	79.8546	20.1454			4.83043	20.1454
			122.954	0.143	291.68	0.143	4.86133	0.092	80.9096	19.0904			4.86133	19.0904
			124.809	0.139	293.535	0.139	4.89225	0.088	81.6582	18.3418			4.89225	18.3418
			126.661	0.1335	295.387	0.1335	4.92312	0.0825	82.699	17.301			4.92312	17.301
			128.513	0.1283	297.239	0.1283	4.95398	0.0773	83.6951	16.3049			4.95398	16.3049
			130.365	0.1238	299.091	0.1238	4.98485	0.0728	84.5668	15.4332			4.98485	15.4332
			132.246	0.1195	300.972	0.1195	5.0162	0.0685	85.4083	14.5917			5.0162	14.5917
			134.104	0.1153	302.83	0.1153	5.04717	0.0643	86.2383	13.7617			5.04717	13.7617
			135.982	0.1117	304.708	0.1117	5.07847	0.0607	86.9561	13.0439			5.07847	13.0439
			137.869	0.1079	306.595	0.1079	5.10992	0.0569	87.7203	12.2797			5.10992	12.2797
			139.725	0.1053	308.451	0.1053	5.14085	0.0543	88.247	11.753			5.14085	11.753
			141.583	0.1019	310.309	0.1019	5.17182	0.0509	88.9406	11.0594			5.17182	11.0594
			143.437	0.0985	312.163	0.0985	5.20272	0.0475	89.6396	10.3604			5.20272	10.3604
			145.291	0.0956	314.017	0.0956	5.23362	0.0446	90.2402	9.75981			5.23362	9.75981
			147.14	0.0935	315.866	0.0935	5.26443	0.0425	90.6776	9.3224			5.26443	9.3224
			149.034	0.0911	317.76	0.0911	5.296	0.0401	91.1801	8.81991			5.296	8.81991
			150.914	0.0884	319.64	0.0884	5.32733	0.0374	91.7487	8.25128			5.32733	8.25128
			152.799	0.086	321.525	0.086	5.35875	0.035	92.2571	7.74286			5.35875	7.74286
			154.654	0.0836	323.38	0.0836	5.38967	0.0326	92.7684	7.23161			5.38967	7.23161
			156.507	0.0817	325.233	0.0817	5.42055	0.0307	93.1751	6.82487			5.42055	6.82487
			158.361	0.0796	327.087	0.0796	5.45145	0.0286	93.6268	6.37324			5.45145	6.37324
			160.221	0.0777	328.947	0.0777	5.48245	0.0267	94.0373	5.96273			5.48245	5.96273
			162.066	0.0754	330.792	0.0754	5.5132	0.0244	94.5366	5.4634			5.5132	5.4634
			163.923	0.0745	332.649	0.0745	5.54415	0.0235	94.7327	5.26728			5.54415	5.26728
			165.777	0.0727	334.503	0.0727	5.57505	0.0217	95.1262	4.87383			5.57505	4.87383
			167.621	0.0721	336.347	0.0721	5.60578	0.0211	95.2577	4.74232			5.60578	4.74232
			169.49	0.0705	338.216	0.0705	5.63693	0.0195	95.6093	4.39073			5.63693	4.39073
			171.367	0.0695	340.093	0.0695	5.66822	0.0185	95.8297	4.17033			5.66822	4.17033
			173.23	0.0684	341.956	0.0684	5.69927	0.0174	96.0727	3.9273			5.69927	3.9273
			175.121	0.0671	343.847	0.0671	5.73078	0.0161	96.3607	3.63929			5.73078	3.63929
			176.976	0.0666	345.702	0.0666	5.7617	0.0156	96.4717	3.52828			5.7617	3.52828
			178.827	0.0656	347.553	0.0656	5.79255	0.0146	96.6941	3.30589			5.79255	3.30589
			180.683	0.0663	349.409	0.0663	5.82348	0.0153	96.5384	3.46162			5.82348	3.46162
			182.529	0.0633	351.255	0.0633	5.85425	0.0123	97.2076	2.79245			5.85425	2.79245
			184.375	0.0618	353.101	0.0618	5.88502	0.0108	97.5439	2.45613			5.88502	2.45613
			186.222	0.0613	354.948	0.0613	5.9158	0.0103	97.6562	2.34376			5.9158	2.34376
			188.069	0.0602	356.795	0.0602	5.94658	0.0092	97.9039	2.0961			5.94658	2.0961
			189.925	0.0602	358.651	0.0602	5.97752	0.0092	97.9039	2.0961			5.97752	2.0961
			191.783	0.0592	360.509	0.0592	6.00848	0.0082	98.1296	1.87041			6.00848	1.87041
			193.634	0.0586	362.36	0.0586	6.03933	0.0076	98.2653	1.73474			6.03933	1.73474
			195.491	0.0583	364.217	0.0583	6.07028	0.0073	98.3332	1.66684			6.07028	1.66684
			197.344	0.0579	366.07	0.0579	6.10117	0.0069	98.4238	1.57623			6.10117	1.57623
			199.199	0.057	367.925	0.057	6.13208	0.006	98.6279	1.37205			6.13208	1.37205
			201.043	0.0563	369.769	0.0563	6.16282	0.0053	98.787	1.21295			6.16282	1.21295
			202.889	0.0559	371.615	0.0559	6.19358	0.0049	98.8781	1.12193			6.19358	1.12193
			204.733	0.0558	373.459	0.0558	6.22432	0.0048	98.9008	1.09916			6.22432	1.09916
			206.587	0.0552	375.313	0.0552	6.25522	0.0042	99.0376	0.962425			6.25522	0.962425
			208.441	0.0557	377.167	0.0557	6.28612	0.0047	98.9236	1.07638			6.28612	1.07638
			210.286	0.0548	379.012	0.0548	6.31687	0.0038	99.1288	0.871166			6.31687	0.871166
			212.145	0.0545	380.871	0.0545	6.34785	0.0035	99.1973	0.802666			6.34785	0.802666
			213.992	0.0542	382.718	0.0542	6.37863	0.0032	99.2659	0.734119			6.37863	0.734119
			215.849	0.0567	384.575	0.0567	6.40958	0.0057	98.6961	1.3039			6.40958	1.3039
			217.695	0.0535	386.421	0.0535	6.44035	0.0025	99.426	0.573993			6.44035	0.573993
			219.541	0.0536	388.267	0.0536	6.47112	0.0026	99.4031	0.596884			6.47112	0.596884
			221.389	0.0532	390.115	0.0532	6.50192	0.0022	99.4947	0.505288			6.50192	0.505288
			223.236	0.0531	391.962	0.0531	6.5327	0.0021	99.5176	0.482376			6.5327	0.482376
			225.085	0.0531	393.811	0.0531	6.56352	0.0021	99.5176	0.482376			6.56352	0.482376
			226.947	0.0528	395.673	0.0528	6.59455	0.0018	99.5864	0.413608			6.59455	0.413608
			228.797	0.0526	397.523	0.0526	6.62538	0.0016	99.6323	0.367736			6.62538	0.367736
			230.641	0.0526	399.367	0.0526	6.65612	0.0016	99.6323	0.367736			6.65612	0.367736
			232.491	0.0531	401.217	0.0531	6.68695	0.0021	99.5176	0.482376			6.68695	0.482376
			234.347	0.052	403.073	0.052	6.71788	0.001	99.77	0.229994			6.71788	0.229994
			236.195	0.0524	404.921	0.0524	6.74868	0.0014	99.6782	0.321843			6.74868	0.321843
			238.053	0.052	406.779	0.052	6.77965	0.001	99.77	0.229994			6.77965	0.229994
			239.899	0.0521	408.625	0.0521	6.81042	0.0011	99.747	0.252964			6.81042	0.252964
			241.746	0.0519	410.472	0.0519	6.8412	0.0009	99.793	0.207018			6.8412	0.207018
			243.604	0.0531	412.33	0.0531	6.87217	0.0021	99.5176	0.482376			6.87217	0.482376
