# Supplementary material for: Redox-responsive peptide-based complex coacervates as delivery vehicles with controlled release of proteinous drugs
Source: Commun Chem. 2023 Nov 7;6:243. doi: 10.1038/s42004-023-01044-8 (PMC10630460; doi:10.1038/s42004-023-01044-8)
Supplement: Supplementary file 7 — Supplementary Data 4 [file 42004_2023_1044_MOESM7_ESM.xlsx]

## Sheet: 吸光度 1_01
		info of sample	tPA in Top solution (mg/ml)	tPA in coacervates (mg/ml)	Kp
	1	0.1 mg/ml tPA in NADPH coacervates	0.0387443	2.48897	64.241
	2	0.1 mg/ml tPA in NADPH coacervates	0.0466693	2.1799	46.7095
	3	0.1 mg/ml tPA in NADPH coacervates	0.0346057	1.90301	54.9913
