# Supplementary material for: Redox-responsive peptide-based complex coacervates as delivery vehicles with controlled release of proteinous drugs
Source: Commun Chem. 2023 Nov 7;6:243. doi: 10.1038/s42004-023-01044-8 (PMC10630460; doi:10.1038/s42004-023-01044-8)
Supplement: Supplementary file 8 — Supplementary Data 5 [file 42004_2023_1044_MOESM8_ESM.xlsx]

## Sheet: Sheet1
		1	2	3	1	2	3	1	2	3	1	2	3	1	2	3
	Time	tPA			tPA-NADPH/Rpep-RGD			tPA-NADPH/Rpep-RGD + LDH-Pyruvate			tPA-NADPH/Rpep			PBS
	0	0.280579	0.0266225	0.874985	-3.22034	0.87539	-2.71132	0	-2.49049	2.7	-1.75439	-0.0981475	-5.14047	0	0	0
	9	70.237	47.9416	74.2221	0.980373	-0.993298	0.801819	0.730014	3.75539	2.17472	-0.275251	-0.265677	0.640498	0	0	0
	13	78.7156	64.8684	87.109	3.28592	-1.49923	1.68811	23.9995	43.8673	7.00035	3.07957	5.51293	-2.13021	0	0	0
	18	87.0239	81.559	93.8018	6.59569	10.7852	26.9458	56.2929	71.339	56.009	3.5841	-3.86799	-3.5841	0	0	0
	24	87.9544	94.973	96.9166	52.3575	50.2759	64.919	71.5417	86.0828	77.1206	4.94301	-2.18356	-1.21176	0	0	0
	28	91.4634	98.3187	98.3898	64.2197	65.0397	82.5835	79.6709	90.2913	81.9441	5.12669	-2.4035	3.31518	0	0	0
	33	93.6581	99.9765	99.9412	67.7491	65.1724	89.9165	81.7979	91.5755	83.351	5.14178	-0.294152	4.7182	0	0	0
	38	95.1721	100.944	103.346	71.9766	76.8164	93.272	82.7677	91.8738	83.6998	19.8494	16.3719	21.2476	0	0	0
	43	96.632	106.342	105.159	77.8932	96.7753	102.472	89.287	99.4267	90.8635	23.5758	20.8886	30.3475	0	0	0
	48	94.8441	107.691	105.908	83.0159	99.1387	102.232	89.021	98.338	89.8945	34.6476	41.3806	62.7078	0	0	0
	53	95.8237	106.823	105.184	88.2846	100.012	103.873	93.0921	97.062	89.9599	43.0132	50.4431	73.3155	0	0	0
	59	94.372	96.1473	103.104	90.2778	100.169	103.285	98.7923	99.5169	88.1039	55.2415	69.5894	76.2198	0	0	0
